# Supplementary material for: Identification of fibronectin 1 (FN1) and complement component 3 (C3) as immune infiltration-related biomarkers for diabetic nephropathy using integrated bioinformatic analysis
Source: Bioengineered. 2021 Aug 23;12(1):5386–401. doi: 10.1080/21655979.2021.1960766 (PMC8806822; doi:10.1080/21655979.2021.1960766)
Supplement: Supplemental Material [file KBIE_A_1960766_SM8755.zip]

Archive with 3 entries (2 files):
- supplementary/
- supplementary/Supplementary figures_revised.pptx
- supplementary/Supplementary tables_revised.docx
